# Supplementary material for: Use of Blood Lactate in Assessment of Manual Capture Techniques of Zoo-Housed Crocodilians
Source: Animals (Basel). 2022 Feb 8;12(3):397. doi: 10.3390/ani12030397 (PMC8833426; doi:10.3390/ani12030397)
Supplement: Supplementary file 1 [file animals-12-00397-s001.zip]

Archive with 1 entries (1 files):
- animals-1543049-supplementary.pdf
